# Supplementary material for: Analysis of the Toxicological Profile of Heracleum sosnowskyi Manden. Metabolites Using In Silico Methods
Source: Plants (Basel). 2025 Oct 24;14(21):3253. doi: 10.3390/plants14213253 (PMC12610272; doi:10.3390/plants14213253)
Supplement: Supplementary file 1 [file plants-14-03253-s001.zip]

Archive with 1 entries (1 files):
- plants-3875800-supplementary.pdf
